# Supplementary material for: Prevalence of Soil-Transmitted Helminths in Long-Tailed Macaques (Macaca fascicularis) in Asia: A Systematic Review and Meta-Analysis
Source: Animals (Basel). 2026 Jun 8;16(12):1764. doi: 10.3390/ani16121764 (PMC13295248; doi:10.3390/ani16121764)
Supplement: Supplementary file 1 [file animals-16-01764-s001.zip]

Archive with 11 entries (11 files):
- Table S4-S7. Leave-one-out analysis of STHs in free-ranging long-tail macaque_edited2.pdf
- Table S8-S11. Leave-one-out meta-analysis of STHs in captive long tail macaques.pdf
- Table S1.Search strategies used for each database..pdf
- Supplementary file S1. Pooled prevalence of STHs in captive long-tailed macaque.pdf
- Supplementary file S2. Subgroup analysis of STHs_edited.pdf
- Supplementary file S3. meta-regression.pdf
- Supplementary file S4. Sensitivity analysis including the excluded small-sample study for STHs prevalence_edit.pdf
- Supplementary file S5. Funnel plots of STHs prevalence in free-ranging long-tailed macaque.pdf
- Supplementary file S6. Funnel plots of STHs prevalence in captive.pdf
- Table S2. Details of the included studies 2_editd.xlsx
- Table S3. Methodological quality.xls
