# Supplementary material for: Prevalence of Soil-Transmitted Helminths in Long-Tailed Macaques (Macaca fascicularis) in Asia: A Systematic Review and Meta-Analysis
Source: Animals (Basel). 2026 Jun 8;16(12):1764. doi: 10.3390/ani16121764 (PMC13295248; doi:10.3390/ani16121764)
Supplement: Supplementary file 1 [file animals-16-01764-s001.zip › Table S2. Details of the included studies 2_editd.xlsx]

## Sheet: Sheet1
Table S2. Details of the included studies
1. free-ranging populations (urban/temple-associated free-ranging settings)
No.	Ref. No.	Author	Publication Year	Country	Regions	Study period	Study design	Diagnostic method grouped	Habitat grouped	Strongyloides spp. positive	Trichuris spp.positive	Hookworms positive	Ascaris spp. positive	Total
1	26	Agustina et al., 2025 (U)	2025	Indonesia	Southeast Asia	Not specified	Cross-sectional study	Sedimentation methods (alone or with other methods)	Urban/Temple	78	15	0	20	760
1	26	Agustina et al., 2025 (W)	2025	Indonesia	Southeast Asia	Not specified	Cross-sectional study	Sedimentation methods (alone or with other methods)	Wild/Semi-wild	52	2	0	10	251
2	27	Baloria et al., 2022	2022	Philippines	Southeast Asia	August, October, and November 2021.	Cross-sectional study	Sedimentation methods (alone or with other methods)	Urban/Temple	21	0	34	15	51
3	28	Bellantari et al., 2021	2021	Indonesia	Southeast Asia	2020	Cross-sectional study	Combination (Sedimentation and flotation with other methods)	Urban/Temple	16	1	41	0	55
4	29	Buppan et al, 2017	2017	Thailand	Southeast Asia	January to April, 2017	Cross-sectional study	Sedimentation methods (alone or with other methods)	Urban/Temple	4	17	16	11	63
5	30	Chavez et al., 2021	2021	Philippines	Southeast Asia	Not specified	Cross-sectional study	Sedimentation methods (alone or with other methods except flotation)	Wild/Semi-wild	10	7	14	4	35
6	31	Damrongsukij et al., 2021	2021	Thailand	Southeast Asia	Not specified	Cross-sectional study	Sedimentation methods (alone or with other methods)	Urban/Temple	20	30	6	2	131
7	32	Fauziyah et al., 2023	2023	Indonesia	Southeast Asia	February to March 2021	Cross-sectional study	Combination (Sedimentation and flotation with other methods)	Wild/Semi-wild	0	10	0	0	90
8	33	Hanafiah et al., 2025	2025	Indonesia	Southeast Asia	June to October 2023	Cross-sectional study	Sedimentation methods (alone or with other methods)	Wild/Semi-wild	40	10	70	30	100
9	34	Joesoef et al., 2018	2018	Indonesia	Southeast Asia	2017	Cross-sectional study	Sedimentation methods (alone or with other methods )	Urban/Temple	7	0	43	0	50
10	35	Kuasit et al., 2025	2025	Thailand	Southeast Asia	April to May 2025	Cross-sectional study	Sedimentation methods (alone or with other methods )	Urban/Temple	290	14	0	7	445
11	36	Kurniawati et al., 2020	2020	Indonesia	Southeast Asia	August-September 2019	Cross-sectional study	Flotation (alone or with other methods)	Wild/Semi-wild	32	17	0	0	100
12	37	Malaivijitnond et al., 2006	2006	Thailand	Southeast Asia	2003 to May 2006	Cross-sectional study	Sedimentation methods (alone or with other methods)	Urban/Temple	21	64	0	0	402
13	38	Patouillat et al., 2026	2026	Indonesia	Southeast Asia	2023	Cross-sectional study	Flotation (alone or with other methods)	Urban/Temple	2	7	0	0	75
14	39	Phosuk et al., 2024	2024	Thailand	Southeast Asia	March to April 2022	Cross-sectional study	Sedimentation methods (alone or with other methods)	Urban/Temple	73	55	0	0	300
15	40	Pumipuntu, 2018	2018	Thailand	Southeast Asia	November 2015 to April 2016	Cross-sectional study	Direct smear	Urban/Temple	35	9	18	0	67
16	41	Raffik et al., 2019	2019	Malaysia	Southeast Asia	2018	Cross-sectional study	Flotation (alone or with other methods)	Wild/Semi-wild	6	0	3	13	30
17	42	Rahmi et al., 2010	2010	Indonesia	Southeast Asia	Not specified	Cross-sectional study	Sedimentation methods (alone or with other methods)	Wild/Semi-wild	2	0	0	0	25
18	43	Riwidiharso et al., 2020	2020	Indonesia	Southeast Asia	2019	Cross-sectional study	Direct smear	Urban/Temple	26	22	11	24	73
19	44	Said et al., 2022	2022	Malaysia	Southeast Asia	Not specified	Cross-sectional study	Flotation (alone or with other methods)	Urban/Temple	2	3	0	0	80
20	45	Tangkawattana et al., 2021	2021	Thailand	Southeast Asia	January to September, 2014	Cross-sectional study	Sedimentation methods (alone or with other methods)	Urban/Temple	24	7	0	0	120
21	6	Schurer et al., 2019	2019	Thailand	Southeast Asia	September to December 2016	Cross-sectional study	Sedimentation methods (alone or with other methods)	Urban/Temple	2	20	23	1	102
22	46	Wenz-Mücke et al., 2013	2013	Thailand	Southeast Asia	July and December 2008	Cross-sectional study	Sedimentation methods (alone or with other methods)	Urban/Temple	52	70	0	0	135
23	47	Wirawan et al., 2015	2015	Indonesia	Southeast Asia	2012	Cross-sectional study	Sedimentation methods (alone or with other methods)	Urban/Temple	17	0	20	0	30
24	7	Lane et al., 2011	2011	Indonesia	Southeast Asia	Not specified	Cross-sectional study	Flotation (alone or with other methods)	Urban/Temple	0	3	27	26	469
25 (Excluded)	59	Pumipuntu et al, 2013	2013	Southeast Asia	Southeast Asia	Not specified	Cross-sectional study	Flotation (alone or with other methods)	Urban/Temple	0	1	0	0	11
2. Captive setting
No.	Reference No.	Author	Publication Year	Country	Regions	Study period	Study design	Diagnostic_method_grouped	Habitat_grouped	Strongyloides_spp_positive	Trichuris_spp_positive	Hookworm_spp_positive	Ascaris_spp_positive	Total
1	48	Casim et al., 2015	2015	Philippines	Southeast Asia	2014	Cross-sectional study	Sedimentation methods (alone or with other methods)	Captive setting	4	8	0	0	50
2	49	Dwipayanti et al., 2014	2014	Indonesia	Southeast Asia	2013-2014	Cross-sectional study	Combination (Sedimentation and flotation with other methods)	Captive setting	0	10	41	2	45
3	50	Kumalasari et al., 2010	2010	Indonesia	Southeast Asia	March to May 2010	Cross-sectional study	Combination (Sedimentation and flotation with other methods)	Captive setting	3	0	0	0	29
4	51	Ferdinandez et al., 2023	2023	Indonesia	Southeast Asia	Not specified	Cross-sectional study	Flotation (alone or with other methods)	Captive setting	0	3	0	0	30
5	52	lee et al., 2010	2010	Republic of Korea	Asia	Not specified	Cross-sectional study	Sedimentation methods (alone or with other methods)	Captive setting	0	2	0	0	28
6	53	Li et al., 2015	2015	China	Asia	April 2010 to October 2012	Cross-sectional study	Combination (Sedimentation and flotation with other methods)	Captive setting	2	1	0	0	27
7	54	Purnama et al., 2021	2021	Indonesia	Southeast Asia	Not specified	Cross-sectional study	Flotation (alone or with other methods)	Captive setting	0	4	0	0	26
8	55	Rosyid et al., 2023	2023	Indonesia	Southeast Asia	2022	Cross-sectional study	Flotation (alone or with other methods)	Captive setting	0	5	0	3	24
9	56	Teo et al., 2019	2019	Indonesia	Southeast Asia	February and March 2015	Cross-sectional study	Flotation (alone or with other methods)	Captive setting	13	3	0	7	20
10	57	Zanzani et al., 2016	2016	China	Asia	Not specified	Cross-sectional study	Flotation (alone or with other methods)	Captive setting	0	7	0	0	443
11	58	Еgorova 2010	2010	Russia	Europe	2005 - 2007	Cross-sectional study	Direct smear	Captive setting	15	28	0	5	744

## Sheet: Sheet1 (2)
Table S2. Details of the included studies
No.	Reference No.	Author	Publication Year	Country	Regions	Study period	Study design	Diagnostic method	Diagnostic_method_grouped	Habitat_grouped	Strongyloides_spp_positive	Trichuris_spp_positive	Hookworm_spp_positive	Ascaris_spp_positive	Total
5	26	Casim et al., 2015	2015	Philippines	Southeast Asia	2014	Cross-sectional study	FECT	Sedimentation methods (alone or with other methods except flotation)	Captive setting	4	8	0	0	50
8	29	Dwipayanti et al., 2014	2014	Indonesia	Southeast Asia	2013-2014	Cross-sectional study	Sedimentation techniques and a modified McMaster	Combination (Sedimentation and flotation with other methods)	Captive setting	0	10	41	2	45
10	31	Ferdinandez et al., 2023	2023	Indonesia	Southeast Asia	Not specified	Cross-sectional study	Floating method, McMaster	Flotation (alone or with other methods except sedimentation)	Captive setting	0	3	0	0	30
14	35	Kumalasari et al., 2010	2010	Indonesia	Southeast Asia	March to May 2010	Cross-sectional study	floatation and sedimetation method	Combination (Sedimentation and flotation with other methods)	Captive setting	3	0	0	0	29
16	37	lee et al., 2010	2010	Republic of Korea	Asia	Not specified	Cross-sectional study	Formalin-ether-sedimentation technique and direct smear	Sedimentation methods (alone or with other methods except flotation)	Captive setting	0	2	0	0	28
17	38	Li et al., 2015	2015	China	Asia	April 2010 to October 2012	Cross-sectional study	Direct smear, fecal flotation, fecal sedimenta tion, and fecal cultures, McMaster’s technique was only employed to assess the intensity of Trichuris spp. infection.	Combination (Sedimentation and flotation with other methods)	Captive setting	2	1	0	0	27
22	43	Purnama et al., 2021	2021	Indonesia	Southeast Asia	Not specified	Cross-sectional study	McMaster, Kato-Katz.	Flotation (alone or with other methods except sedimentation)	Captive setting	0	4	0	0	26
26	47	Rosyid et al., 2023	2023	Indonesia	Southeast Asia	2022	Cross-sectional study	McMaster, Kato-Katz, simple flotation methods	Flotation (alone or with other methods except sedimentation)	Captive setting	0	5	0	3	24
29	50	Teo et al., 2019	2019	Indonesia	Southeast Asia	February and March 2015	Cross-sectional study	floatation method	Flotation (alone or with other methods except sedimentation)	Captive setting	13	3	0	7	20
33	53	Zanzani et al., 2016	2016	China	Asia	Not specified	Cross-sectional study	floating method	Flotation (alone or with other methods except sedimentation)	Captive setting	0	7	0	0	443
35	54	Еgorova 2010	2010	Russia	Europe	2005 - 2007	Cross-sectional study	Direct smear	Direct smear	Captive setting	15	28	0	5	744
