# Supplementary material for: Prevalence of Soil-Transmitted Helminths in Long-Tailed Macaques (Macaca fascicularis) in Asia: A Systematic Review and Meta-Analysis
Source: Animals (Basel). 2026 Jun 8;16(12):1764. doi: 10.3390/ani16121764 (PMC13295248; doi:10.3390/ani16121764)
Supplement: Supplementary file 1 [file animals-16-01764-s001.zip › Table S3. Methodological quality.xls]

## Sheet: All studies
Table S3. Methodological quality assessment of included studies.
JBI critical appraisal checklist for prevalence studies
	Study	1. Was the sample frame appropriate to address the target population?	2. Were study participants sampled in an appropriate way?	3. Was the sample size adequate?	4. Were the study subjects and the setting described in detail?	5. Was the data analysis conducted with sufficient coverage of the identified sample?	6. Were valid methods used for the identification of the condition?	7. Was the condition measured in a standard, reliable way for all participants?	8. Was there appropriate statistical analysis?	9. Was the response rate adequate, and if not, was the low response rate managed appropriately?	% Yes	Risk*
1	Agustina et al., 2025	Yes	Unclear	Yes	Yes	Yes	Yes	Yes	Yes	Yes	88.89	Low
2	Baloria et al., 2022	Unclear	No	Unclear	Yes	Yes	Yes	Yes	Yes	Yes	66.67	Moderate
3	Bellantari et al., 2021	Unclear	Yes	Yes	Yes	Yes	Yes	Yes	Yes	Yes	88.89	Low
4	Buppan et al, 2017	Unclear	Unclear	Unclear	Yes	Yes	Yes	Yes	Yes	Yes	66.67	Moderate
5	Casim et al., 2015	Unclear	Unclear	Unclear	Yes	Yes	Yes	Yes	Yes	Yes	66.67	Moderate
6	Chavez et al., 2021	Yes	No	No	Yes	Yes	Yes	Yes	Yes	Yes	77.78	Low
7	Damrongsukij et al., 2021	Yes	Unclear	Yes	Yes	Yes	Yes	Yes	Yes	Yes	88.89	Low
8	Fauziyah et al., 2023	Yes	Unclear	Yes	Yes	Yes	Yes	Yes	Yes	Yes	88.89	Low
9	Ferdinandez et al., 2023	No	No	No	Yes	Yes	Yes	Yes	Yes	Yes	66.67	Moderate
10	Hanifah et al., 2025	Yes	Yes	Yes	Yes	Yes	Yes	Yes	Yes	Yes	100	Low
11	Joesoef el al., 2018	Yes	Unclear	Yes	Yes	Yes	Yes	Yes	Yes	Yes	88.89	Low
12	Kuasit et al., 2025	Yes	Yes	Yes	Yes	Yes	Yes	Yes	Yes	Yes	100	Low
13	Kurniawati et al., 2020	Yes	Unclear	Yes	Yes	Yes	Yes	Yes	Yes	Yes	88.89	Low
14	Lane et al., 2011	Yes	Yes	Yes	Yes	Yes	Yes	Yes	Yes	Yes	100	Low
15	Malaivijitnond et al., 2015	Yes	Unclear	Yes	Yes	Yes	Yes	Yes	Yes	Yes	88.89	Low
16	Patouillat et al., 2026	Yes	Yes	Yes	Yes	Yes	Yes	Yes	Yes	Yes	100	Low
17	Phosuk et al, 2024	Yes	Unclear	Yes	Yes	Yes	Yes	Yes	Yes	Yes	88.89	Low
18	Pumipuntu et al, 2018	Yes	Unclear	Yes	Yes	Yes	Yes	Yes	Yes	Yes	88.89	Low
19	Raffix et al., 2019	Yes	Yes	Unclear	Yes	Yes	Yes	Yes	Yes	Yes	88.89	Low
20	Rosyid et al., 2023	Yes	Unclear	Yes	Yes	Yes	Yes	Yes	Yes	Yes	88.89	Low
21	Said et al., 2022	Yes	Unclear	Yes	Yes	Yes	Yes	Yes	Yes	Yes	88.89	Low
22	Schurer et al., 2019	Yes	Yes	Yes	Yes	Yes	Yes	Yes	Yes	Yes	100	Low
23	Wenz-Mücke et al., 2013	Yes	Yes	Yes	Yes	Yes	Yes	Yes	Yes	Yes	100	Low
24	Wirawan et al., 2015	Yes	No	No	Yes	Yes	Yes	Yes	Yes	Yes	77.78	Low
25	Zanzani et al., 2016	Yes	Yes	Yes	Yes	Yes	Yes	Yes	Yes	Yes	100	Low
26	Riwidiharso et al., 2020	Yes	Yes	Unclear	Yes	Yes	Yes	Yes	Yes	Yes	88.89	Low
27	Kumalasari et al., 2010	Unclear	Unclear	Yes	Yes	Yes	Yes	Yes	Yes	Yes	77.78	Low
28	Teo et al., 2019	Yes	Yes	Unclear	Yes	Yes	Yes	Yes	Yes	Yes	88.89	Low
29	Li et al., 2015	Yes	Unclear	Yes	Yes	Yes	Yes	Yes	Yes	Yes	88.89	Low
30	Tangkawattana et al., 2021	Yes	Unclear	Yes	Yes	Yes	Yes	Yes	Yes	Yes	88.89	Low
31	Rahmi et al., 2010	Yes	Unclear	Unclear	Yes	Yes	Yes	Yes	Yes	Yes	77.78	Low
32	Егорова 2010	Yes	Yes	Unclear	Yes	Yes	Yes	Yes	Yes	Yes	88.89	Low
33	Purnama el al., 2021	No	Unclear	No	Yes	Yes	Yes	Yes	Yes	Yes	66.67	Moderate
34	Dwipayant et al., 2014	No	Unclear	No	Yes	Yes	Yes	Yes	Yes	Yes	66.67	Moderate
35	lee et al., 2010	Yes	Yes	Yes	Yes	Yes	Yes	Yes	Yes	Yes	100	Low
* High risk of bias = score up to 49% of “yes” scores; Moderate risk of bias = score from 50 to 69% of “yes” scores; Low risk of bias = score more than 70% of “yes” scores.
